# Supplementary material for: Enhancing Confusion Entropy (CEN) for binary and multiclass classification
Source: PLoS One. 2019 Jan 14;14(1):e0210264. doi: 10.1371/journal.pone.0210264 (PMC6331113; doi:10.1371/journal.pone.0210264)
Supplement: S4 File — (CSV) [file pone.0210264.s004.csv]

1	1	0	0	1	1	0	0	0	1	1	0	0	0	1	1	1	0	0	1	1	0	0
1	1	0	0	1	1	0	0	0	0	1	0	0	1	0	0	0	0	0	0	0	0	0
1	0	0	0	1	0	1	0	0	1	0	1	0	0	1	1	0	0	0	0	0	0	1
1	0	1	1	1	0	0	1	0	1	0	0	1	1	1	0	1	0	0	0	0	1	0
1	0	0	1	0	0	0	0	1	0	0	1	0	1	1	0	1	0	0	0	0	0	1
1	0	0	1	1	0	1	0	0	1	0	1	0	1	0	0	1	0	0	0	0	1	1
1	1	0	0	1	0	0	1	1	1	1	0	1	1	1	0	1	0	0	0	1	0	1
1	1	0	0	1	0	0	0	0	1	1	0	0	0	1	1	0	0	0	0	0	0	0
1	0	0	0	0	0	0	0	1	0	0	0	0	1	0	0	0	0	0	0	0	0	0
1	1	0	0	1	1	1	0	0	1	1	1	0	0	1	0	1	1	0	1	0	0	0
1	1	0	0	0	1	0	0	0	1	1	0	0	1	1	1	0	0	0	1	0	0	0
1	1	0	0	0	1	1	0	0	0	1	1	0	0	0	0	0	0	0	1	0	0	0
1	0	0	0	0	0	1	0	1	0	0	0	0	1	0	0	0	0	1	0	0	0	1
1	1	0	0	0	1	0	0	0	1	1	0	0	0	1	0	0	0	1	1	0	0	0
1	1	0	0	1	1	0	0	0	1	1	0	0	0	0	0	1	0	0	1	1	0	0
1	1	0	1	0	1	0	0	1	0	1	0	0	1	0	0	0	0	1	0	0	1	0
1	1	1	0	0	1	1	1	1	0	1	1	1	1	0	0	0	1	0	0	0	1	1
1	1	0	0	0	0	1	1	0	0	1	1	1	0	0	0	0	1	0	0	0	0	1
1	1	0	0	0	1	0	0	0	0	0	0	0	0	0	0	0	0	0	0	1	0	0
1	1	1	1	0	1	0	1	1	0	1	0	1	1	0	0	1	0	0	0	1	1	0
1	1	0	0	0	1	0	0	0	0	1	0	0	0	0	0	1	0	1	0	1	0	0
1	1	0	1	1	1	1	1	1	1	1	1	1	1	1	1	0	0	1	0	1	1	1
1	0	0	1	1	1	0	0	1	1	1	0	0	1	1	1	1	0	1	0	1	1	0
1	1	1	0	1	1	1	1	0	0	0	1	1	0	0	0	1	1	0	0	1	0	0
1	1	1	0	0	1	0	1	0	0	1	0	0	0	0	0	0	0	0	0	0	0	0
1	1	1	0	0	1	1	1	0	0	1	0	0	0	0	0	1	0	0	0	0	0	0
1	1	0	1	0	1	0	0	1	0	0	0	0	1	0	0	0	1	0	0	0	1	0
1	1	1	1	1	0	1	1	1	0	1	0	0	1	1	1	1	0	0	1	1	0	0
1	1	1	0	0	1	1	0	0	0	1	0	0	0	0	0	1	0	0	1	0	0	0
1	0	0	0	0	0	0	0	0	0	0	0	0	0	0	0	1	0	0	0	0	0	0
1	1	1	0	0	1	0	0	1	1	1	1	0	1	1	1	1	0	0	1	1	0	0
1	1	1	0	0	0	1	1	0	0	1	1	0	0	0	1	1	0	0	1	1	1	0
1	0	0	0	0	0	0	1	1	0	0	0	1	1	0	0	1	0	0	0	0	1	1
1	1	0	0	0	1	0	0	1	0	0	0	0	1	0	0	0	0	0	0	0	1	1
1	0	0	1	1	0	0	0	1	1	0	0	0	0	0	0	0	0	0	0	1	0	0
1	0	0	0	0	0	0	0	1	0	0	0	0	1	0	0	0	0	0	0	0	1	1
1	0	1	1	0	0	0	1	1	0	0	0	1	0	0	0	1	0	0	0	0	0	0
1	0	0	0	0	0	0	0	0	0	0	0	0	0	0	0	0	1	0	1	0	0	0
1	1	0	1	1	1	0	0	1	1	1	0	0	1	0	1	1	0	0	0	1	1	1
1	0	1	1	1	0	0	1	1	1	0	0	1	1	1	0	0	0	0	0	0	1	1
1	0	1	1	0	0	0	1	1	0	0	0	1	1	0	0	0	0	0	0	0	1	1
1	0	0	0	0	0	1	1	0	0	0	1	1	1	0	0	0	1	1	0	0	0	0
1	0	0	1	1	0	1	1	1	0	0	1	1	1	0	0	1	0	0	0	1	1	1
1	0	0	0	0	0	0	0	0	0	0	0	0	0	0	0	0	0	0	0	0	0	1
1	0	0	0	0	0	0	0	0	0	0	0	0	0	0	0	0	0	0	0	0	1	0
1	0	0	1	0	0	1	0	1	0	0	0	0	1	0	0	0	0	0	0	0	0	1
1	0	0	0	0	0	0	0	0	0	0	1	0	0	0	0	1	0	0	0	0	0	1
1	0	0	1	0	1	0	0	1	1	1	0	0	1	1	0	0	1	1	0	0	1	1
1	1	0	0	0	1	1	0	0	0	1	1	0	0	0	0	0	0	0	0	0	0	0
1	1	0	1	1	1	0	0	1	1	0	0	0	0	1	1	1	0	0	0	1	1	0
1	0	0	1	0	0	0	0	1	0	0	0	0	1	0	0	0	0	0	0	0	0	1
1	0	0	0	0	0	0	0	1	0	0	0	0	1	0	0	0	0	0	0	0	0	1
1	0	1	1	0	0	0	1	1	0	0	0	1	1	0	0	1	1	1	0	0	1	1
1	0	0	0	0	0	1	0	0	0	0	1	0	0	0	0	0	0	0	0	1	0	1
1	1	0	0	0	0	0	0	1	0	0	0	0	1	1	0	0	0	0	0	0	0	1
1	1	0	1	0	1	1	0	1	1	0	1	1	1	1	1	1	0	0	1	0	1	1
1	0	0	0	0	0	0	0	1	0	0	0	0	1	0	0	0	0	0	0	0	1	1
1	0	0	0	0	0	0	0	0	0	0	0	0	0	0	0	0	0	0	0	0	0	1
1	0	1	1	0	0	0	0	1	0	0	0	1	1	0	0	0	0	0	0	1	0	0
1	0	1	1	0	0	0	1	0	0	0	0	1	1	0	0	0	1	0	0	0	0	1
1	1	1	1	1	1	1	0	0	1	0	1	0	1	0	1	1	0	0	1	1	0	1
1	0	1	0	0	0	1	1	0	0	0	1	1	0	0	0	0	1	1	0	0	0	0
1	0	1	0	0	1	1	0	0	0	1	1	0	1	0	0	0	0	0	0	0	1	1
1	1	0	1	1	1	0	0	1	1	0	0	0	1	1	1	1	0	0	0	1	1	1
1	0	0	0	0	0	0	0	0	0	0	0	0	0	0	0	0	0	0	0	1	0	0
1	1	1	1	0	1	1	1	0	0	1	1	1	1	0	0	0	0	1	1	1	1	0
1	0	0	0	0	0	0	0	1	0	0	0	0	1	1	0	1	0	0	0	1	1	1
1	1	0	0	0	1	0	0	0	0	1	0	0	0	0	0	1	0	0	1	1	0	0
1	1	1	0	1	1	1	0	0	1	0	0	1	0	1	0	1	0	0	1	1	0	0
1	1	1	1	0	1	0	1	1	0	1	0	1	1	0	0	0	0	1	1	0	1	1
1	1	1	0	0	1	1	1	1	0	0	0	1	1	0	0	1	1	0	0	1	1	1
1	0	1	1	0	0	1	1	1	0	0	0	1	1	0	0	0	0	0	0	0	1	1
1	1	0	1	1	1	0	0	1	1	1	0	0	1	1	1	1	0	1	1	1	1	1
1	0	0	1	0	1	0	0	0	0	1	0	0	1	0	0	0	0	0	0	0	1	1
1	0	0	0	1	0	0	1	1	1	0	0	1	1	1	0	0	1	0	0	0	0	0
1	0	0	1	0	0	0	1	1	0	0	0	1	1	0	0	0	0	1	1	0	1	1
1	0	1	1	0	0	0	1	1	0	0	0	1	1	0	0	1	1	1	0	1	1	1
1	1	0	1	1	1	0	0	1	1	1	0	0	1	1	0	0	0	0	0	0	1	0
1	0	1	1	1	1	1	1	1	1	1	1	0	1	1	1	0	0	0	1	0	1	1
1	0	0	0	0	0	0	0	1	0	0	0	1	1	0	0	0	0	0	0	1	1	1
1	1	0	0	0	1	0	0	1	0	0	0	0	1	1	1	1	1	0	0	1	1	1
1	0	1	1	1	0	1	0	0	1	0	1	1	1	1	0	1	1	1	0	0	1	1
1	0	0	1	0	0	0	0	1	0	0	0	0	1	0	0	0	0	0	0	0	1	1
1	1	1	1	1	1	1	0	1	1	1	1	1	1	1	1	1	0	1	1	1	1	1
1	1	1	1	1	1	1	0	0	1	1	0	1	0	1	1	1	0	0	1	1	0	0
1	1	1	1	1	1	0	1	1	1	1	1	1	1	1	1	1	1	0	1	1	1	1
1	1	1	1	1	1	0	1	1	1	1	0	1	1	1	1	0	0	0	0	1	0	0
1	0	1	0	0	1	1	1	0	0	0	1	1	0	0	0	1	1	0	1	1	0	1
1	1	0	1	0	1	0	0	1	0	0	0	0	1	1	0	1	0	0	0	1	1	1
1	0	0	0	0	0	0	0	1	0	0	1	0	1	0	0	0	0	0	0	0	1	0
1	0	0	0	1	0	0	0	0	1	0	0	0	1	1	1	1	0	0	1	1	0	0
1	1	0	1	1	0	0	0	1	1	0	0	0	1	1	1	1	0	0	1	1	1	1
1	0	0	1	0	0	0	0	1	0	0	0	0	1	0	0	0	0	0	0	0	0	0
1	0	0	1	0	0	1	0	1	1	0	1	0	1	1	1	0	1	0	0	0	0	0
1	1	0	0	0	1	1	0	0	0	1	0	0	0	0	0	0	1	1	1	0	0	1
1	0	0	0	1	0	0	1	1	1	0	1	1	1	1	0	0	0	0	0	1	0	0
1	0	0	0	1	0	0	0	0	1	0	0	0	0	0	1	0	0	0	0	1	0	1
1	1	1	1	0	1	0	1	0	0	1	1	1	1	0	0	0	0	0	0	1	1	1
1	0	0	1	1	0	0	1	1	1	0	0	1	1	0	0	0	0	1	0	0	1	1
1	1	0	1	0	1	1	1	1	0	1	1	1	1	0	0	1	0	1	0	1	1	1
1	1	1	0	0	1	1	1	1	0	1	1	1	1	0	0	0	0	0	1	0	0	0
1	0	0	1	1	0	0	0	1	1	0	0	0	1	1	1	0	0	0	0	0	1	1
1	1	0	0	1	0	0	0	0	0	1	1	0	0	1	0	0	1	1	1	1	1	0
1	0	0	0	0	0	0	0	1	0	0	0	0	0	0	0	1	0	0	0	1	0	0
1	0	0	1	0	0	0	0	0	0	0	0	0	0	0	0	0	0	0	0	1	0	0
1	1	0	0	0	0	0	0	1	0	1	0	0	1	0	0	0	0	0	0	0	0	1
1	1	0	0	0	1	1	0	0	0	1	1	0	0	0	0	0	0	0	1	0	0	0
1	1	0	0	0	1	0	0	0	0	1	0	0	0	1	0	0	0	0	0	0	0	0
1	1	0	0	1	1	0	0	1	1	1	0	0	0	0	0	0	0	0	1	0	0	0
1	0	0	0	0	0	0	0	0	0	0	0	0	0	0	0	0	0	0	0	0	0	0
1	1	0	0	0	1	0	0	0	1	1	0	0	0	1	0	0	0	0	0	0	0	0
1	0	0	0	0	0	0	0	0	0	0	0	0	0	0	0	0	0	0	0	0	0	1
1	1	0	0	0	1	0	0	0	0	0	0	0	0	1	0	1	0	0	0	0	0	0
1	0	0	0	1	0	0	0	0	1	0	0	0	0	0	0	0	1	0	0	0	0	0
1	0	0	0	0	0	0	0	0	0	0	0	0	0	0	0	0	0	0	0	0	0	0
1	0	0	1	0	1	0	0	1	1	1	0	0	1	0	0	0	0	0	0	0	0	0
1	0	0	0	0	0	0	0	0	1	0	0	0	0	1	0	0	0	0	0	0	0	1
1	1	1	0	0	1	1	1	0	0	1	1	0	0	0	0	0	0	0	1	0	0	0
1	1	0	0	0	1	0	0	0	0	1	0	0	0	0	0	0	0	0	1	0	0	0
1	1	1	0	0	1	0	1	0	0	1	0	1	0	0	0	0	0	0	0	0	1	1
1	0	0	0	0	0	0	0	0	0	0	0	0	0	0	0	0	0	0	0	0	0	0
1	1	0	0	0	1	0	0	0	0	1	0	0	0	0	0	0	0	0	0	0	0	0
1	1	0	0	0	1	0	1	0	0	1	0	1	0	0	0	0	0	0	1	0	0	0
1	1	0	1	1	1	0	0	1	1	1	0	0	1	1	1	1	0	0	1	1	1	1
1	0	0	1	0	0	0	0	1	0	0	0	0	1	0	0	0	0	0	0	0	1	1
1	1	0	0	0	1	0	0	0	0	1	0	0	0	0	0	0	0	0	0	0	0	0
1	0	0	0	1	0	0	1	0	1	0	0	0	0	1	0	0	0	0	0	0	1	0
1	0	0	1	1	0	1	0	0	0	0	1	0	0	1	0	0	0	1	1	1	0	0
1	1	0	1	0	0	0	0	0	0	1	0	0	1	0	0	0	0	0	0	0	0	0
1	1	1	1	0	1	1	1	1	0	1	1	1	0	0	0	0	0	0	0	1	0	0
1	0	0	0	0	0	0	0	0	0	0	0	0	1	0	0	0	0	0	0	0	0	0
1	1	0	0	1	0	0	0	0	0	0	0	0	0	0	0	1	0	0	0	0	0	1
1	0	0	1	1	0	0	1	1	1	0	0	1	0	0	1	1	0	0	0	0	1	0
1	0	0	0	0	0	0	0	1	0	0	0	0	0	0	0	0	0	0	0	0	0	1
1	1	0	0	0	1	1	0	0	1	1	1	0	0	1	0	0	0	0	0	0	0	0
1	1	1	1	0	0	0	0	0	0	0	0	1	1	0	0	1	1	1	0	0	1	1
1	1	0	1	0	1	0	0	1	0	1	0	0	1	0	0	0	1	0	1	1	1	0
1	1	1	0	1	1	0	0	1	1	1	0	1	0	0	1	1	0	0	0	1	1	0
1	0	0	1	1	0	0	0	1	0	0	0	0	1	1	0	1	0	0	0	1	1	1
1	0	0	1	0	0	0	0	1	0	0	0	1	1	0	0	0	0	0	0	0	1	0
1	0	1	1	1	0	1	1	1	1	0	1	0	1	1	1	1	0	0	0	1	1	1
1	0	1	1	0	0	1	0	1	0	0	1	1	1	0	0	1	0	0	1	1	0	1
1	1	1	1	1	1	1	1	1	1	1	1	1	1	0	1	1	0	0	1	1	1	1
1	1	0	1	0	1	0	1	0	1	1	0	0	1	1	1	1	0	0	1	1	0	1
1	1	0	0	1	1	0	0	0	1	1	0	0	0	1	1	1	0	0	1	1	0	1
1	0	0	1	0	0	0	0	0	0	0	0	0	1	0	0	0	0	0	0	0	0	1
1	1	1	1	0	0	1	1	0	1	0	0	1	0	1	0	1	0	0	0	1	1	1
1	0	0	1	0	0	0	0	1	0	0	1	0	1	0	0	1	0	0	0	1	1	1
1	1	1	1	1	1	1	1	0	1	1	0	0	1	0	1	1	0	0	1	1	1	1
1	1	0	0	0	1	0	0	1	1	1	0	0	1	1	0	1	0	0	1	1	0	0
1	0	0	1	0	0	0	0	1	0	0	0	0	1	0	0	0	0	0	0	0	1	1
1	0	0	0	1	0	0	0	0	1	0	0	0	0	0	0	0	0	0	0	0	0	0
1	1	1	1	0	1	0	1	1	0	1	0	1	1	0	0	0	0	0	0	0	1	0
1	1	1	1	0	0	1	1	1	0	1	1	1	1	0	0	0	1	1	1	1	0	0
1	0	0	1	0	0	0	0	1	0	0	0	0	1	0	0	1	0	0	1	0	1	1
1	0	0	0	0	0	0	1	0	0	0	0	1	0	0	0	0	0	0	0	0	1	1
1	0	0	0	1	0	0	0	1	1	0	0	0	1	1	0	0	0	0	0	0	1	0
1	1	1	0	0	1	1	0	0	1	1	1	0	0	0	0	0	0	0	1	0	0	0
1	1	1	1	1	1	1	1	1	1	1	0	1	1	1	1	1	1	1	1	1	1	1
1	1	1	1	1	1	1	1	1	0	1	1	1	1	0	1	1	1	1	1	1	1	1
1	0	1	0	0	0	0	0	0	0	0	0	0	1	1	0	0	1	0	0	1	0	0
1	1	0	1	1	1	1	1	1	0	0	1	1	1	1	1	0	1	0	0	0	1	1
1	0	0	0	0	1	1	1	1	1	1	1	1	1	1	1	0	0	0	0	0	1	0
1	0	0	1	1	0	0	0	1	1	1	0	1	1	1	1	0	0	0	0	0	1	1
1	1	0	0	0	0	0	0	0	0	0	0	0	1	1	0	1	0	0	0	0	0	0
1	0	0	1	0	1	0	0	1	0	1	0	0	1	0	1	0	0	1	0	0	1	0
1	0	0	0	0	0	0	1	0	0	0	0	1	1	0	0	0	1	1	0	0	1	1
1	0	1	1	0	0	0	0	0	0	0	0	1	1	0	0	0	0	0	0	0	0	1
1	0	0	0	0	0	0	0	0	0	0	0	0	0	0	0	0	0	0	0	0	0	0
1	1	1	1	0	1	1	0	0	0	1	1	0	0	0	0	1	0	0	0	1	0	0
1	1	0	1	1	1	0	0	1	1	1	0	0	1	1	0	1	0	1	1	1	0	0
1	1	0	0	0	1	0	0	0	1	1	0	0	0	1	0	0	0	0	0	1	1	0
0	0	0	0	0	0	0	0	0	0	0	0	0	0	0	0	0	0	0	0	0	0	0
0	0	0	1	1	0	0	0	1	1	0	0	0	1	1	0	0	0	0	0	0	1	0
0	0	0	0	0	0	0	0	0	0	0	0	0	0	0	0	0	0	0	0	0	0	0
0	0	0	0	0	0	0	0	0	1	0	0	0	0	1	0	0	0	0	1	0	0	1
0	0	0	0	0	0	0	0	0	1	0	0	0	0	1	0	0	0	0	0	0	0	0
0	0	0	0	0	0	0	0	0	0	0	0	0	0	0	0	0	0	0	0	0	0	0
0	0	0	0	0	0	0	0	0	0	0	0	0	0	0	0	0	0	0	0	0	0	0
0	0	0	0	0	1	0	0	0	0	1	0	0	0	0	0	0	0	0	1	0	0	0
0	0	0	1	1	0	0	0	1	1	0	0	0	0	0	0	0	0	0	0	1	0	0
0	0	0	0	0	0	0	0	0	0	0	0	0	0	0	0	0	0	0	0	0	0	0
0	0	0	0	0	0	0	0	0	0	0	0	0	0	0	0	0	0	0	0	0	0	0
0	1	1	0	0	0	1	0	0	0	1	1	1	0	0	0	1	0	0	0	0	0	0
0	1	0	1	0	1	0	0	1	0	0	0	0	1	0	1	1	0	0	0	0	0	0
0	1	0	1	0	1	0	0	1	1	0	0	0	0	1	0	1	0	0	0	0	0	0
0	0	0	0	0	0	0	0	0	0	0	0	0	0	0	0	0	0	0	0	0	0	0
1	0	0	0	1	0	0	0	1	1	0	0	0	1	1	0	0	0	0	0	0	0	0
1	0	0	1	1	0	0	0	1	1	0	0	0	1	1	0	0	0	0	0	0	0	1
1	1	0	1	0	1	0	0	1	0	1	0	0	1	0	0	0	0	0	0	0	0	0
1	0	0	0	0	0	0	0	0	0	0	1	0	0	0	0	0	0	0	0	1	1	1
1	0	0	0	0	0	0	0	1	0	0	0	0	1	0	1	1	0	0	0	0	0	0
1	0	0	0	1	0	0	0	0	1	0	0	0	1	1	0	1	0	0	0	1	0	1
1	1	0	1	1	0	0	0	1	0	1	0	1	1	0	0	0	0	0	0	0	1	1
1	0	0	1	0	0	0	0	1	0	0	0	0	1	0	0	0	0	0	0	0	0	1
1	0	0	1	0	0	0	1	1	0	0	0	0	1	0	1	0	0	0	0	0	1	1
1	0	1	0	0	0	0	1	1	0	0	1	0	0	0	0	0	0	0	0	0	0	0
1	1	1	0	0	1	0	1	0	0	1	1	1	1	0	0	1	1	1	1	1	0	1
1	1	1	0	0	1	1	1	0	1	1	1	1	0	1	0	0	1	0	1	1	0	0
1	1	0	0	0	1	0	0	0	0	1	0	0	1	0	0	0	0	0	0	0	1	1
1	0	1	0	0	0	0	1	0	0	0	0	1	0	0	0	1	0	1	0	0	1	1
1	1	0	1	1	0	0	1	1	1	0	1	1	1	1	1	1	0	1	1	0	1	1
1	0	1	1	0	0	1	1	1	0	0	0	1	1	0	0	1	1	1	0	1	1	1
1	0	0	1	1	0	0	0	1	1	0	0	0	1	1	0	1	0	0	0	0	1	0
1	0	0	0	0	0	0	1	0	0	0	0	0	0	0	0	0	0	0	0	0	0	1
1	1	0	1	0	1	0	1	1	0	1	0	1	1	0	0	0	1	0	0	1	1	0
1	1	0	0	0	1	0	0	0	0	1	0	0	1	0	0	0	0	0	0	1	0	0
1	0	0	0	0	0	0	1	0	0	0	1	1	1	0	0	0	0	0	0	0	1	1
1	1	0	0	0	1	1	0	1	0	0	1	0	0	0	0	0	0	0	1	1	0	0
1	1	1	0	0	1	1	1	0	0	1	1	1	0	0	0	0	0	0	1	0	0	0
1	0	0	0	0	0	0	0	1	0	0	0	0	1	0	0	0	0	0	0	0	0	0
1	0	0	0	0	0	1	0	0	0	0	1	0	0	0	0	0	1	0	1	0	0	0
1	0	0	0	0	0	0	1	0	0	0	0	1	0	0	0	1	0	0	0	0	0	0
1	0	0	0	1	0	0	1	0	1	0	0	1	0	1	0	0	0	0	0	0	1	0
1	0	0	0	0	0	0	0	0	0	0	0	0	0	0	0	0	0	0	0	1	0	0
1	0	0	0	0	0	0	0	0	0	0	0	0	0	0	0	0	0	0	0	0	0	1
1	1	0	1	1	1	0	0	0	0	1	0	0	1	1	0	1	0	0	0	1	1	1
1	0	0	0	0	0	0	0	0	0	0	0	0	0	0	0	0	0	0	0	0	0	0
1	0	0	0	0	0	0	0	0	0	0	0	0	0	0	0	0	0	0	0	0	0	0
1	1	1	0	0	1	1	1	0	0	1	1	1	0	0	0	0	1	0	1	0	0	1
1	0	1	1	1	0	0	1	1	1	0	1	1	1	0	0	1	1	1	0	0	1	1
1	1	0	1	1	1	0	0	1	1	1	0	0	1	1	1	0	0	0	0	0	1	0
1	1	1	1	1	1	1	0	0	0	0	1	1	1	1	0	1	1	1	1	1	0	1
1	1	1	1	0	1	0	1	1	1	1	0	1	1	1	0	1	0	0	0	1	1	1
1	1	0	0	1	0	0	0	0	0	1	1	0	0	0	0	0	0	0	0	0	0	0
1	1	0	0	0	1	0	0	0	0	1	0	0	0	0	0	0	0	0	1	0	0	0
1	1	0	1	1	0	0	0	1	1	1	0	0	1	1	1	1	0	0	1	1	0	0
0	0	0	0	0	0	0	0	0	0	0	0	0	0	0	0	0	0	0	0	0	0	1
0	0	0	0	0	0	0	0	0	0	0	0	0	1	0	0	0	0	0	0	0	0	0
0	0	0	0	0	0	0	0	0	1	0	0	0	0	1	0	0	0	0	0	0	0	0
0	0	0	0	1	0	0	0	0	0	0	0	0	0	0	0	0	0	0	0	0	0	0
0	0	1	0	0	0	0	1	0	0	0	0	1	0	0	0	0	0	0	0	0	1	0
0	1	0	0	0	1	0	0	0	0	1	0	0	0	0	0	0	0	0	0	0	0	1
0	0	0	0	0	0	0	0	0	0	0	0	1	1	0	0	0	0	0	0	1	0	0
0	0	0	1	1	0	0	0	1	0	0	0	0	0	0	0	0	0	0	0	0	0	0
0	0	0	0	0	0	0	0	0	0	0	0	0	0	0	0	0	0	0	0	0	0	0
0	0	0	0	0	0	0	0	0	0	0	0	0	0	0	0	0	0	0	0	1	0	0
0	0	0	0	1	0	0	0	0	1	0	0	0	0	0	1	0	0	0	0	1	0	1
0	0	0	0	0	0	0	0	0	0	0	0	0	0	0	0	0	0	0	0	0	0	0
0	0	0	0	0	0	0	0	0	0	0	0	0	0	0	0	0	0	0	0	0	0	0
0	0	0	1	0	0	0	0	0	0	0	0	0	1	0	0	0	0	0	0	0	0	0
0	1	0	0	0	1	0	1	0	0	1	0	1	0	0	0	0	0	0	0	0	0	1
0	0	1	0	0	0	1	0	0	0	0	0	0	0	0	0	0	0	0	0	0	0	0
0	0	0	0	0	0	0	0	0	0	0	0	0	0	0	0	0	0	0	1	1	0	0
0	1	1	1	0	1	0	1	1	1	1	1	0	0	1	0	1	0	0	1	0	1	0
0	0	0	0	0	0	0	0	0	0	0	0	0	0	0	0	0	0	0	0	0	0	0
0	0	0	0	0	0	0	0	0	0	0	0	0	0	0	0	0	0	0	0	0	0	0
0	1	0	0	0	1	0	0	0	0	0	1	0	0	0	0	0	0	0	0	0	0	0
0	0	0	0	0	0	0	0	0	0	0	0	0	0	0	0	0	0	0	0	0	0	0
0	0	0	0	0	0	0	0	0	0	0	0	0	0	0	0	0	0	0	0	0	0	1
0	0	0	0	0	0	0	0	0	0	0	0	0	0	0	0	0	0	0	0	0	0	0
0	0	0	0	0	0	0	0	0	0	0	0	0	0	0	0	0	0	0	0	0	0	0
0	0	0	0	0	0	0	0	0	0	0	0	0	0	0	0	0	0	0	0	0	0	0
0	0	0	0	0	0	0	0	0	0	0	0	0	0	0	0	0	0	0	0	0	0	1
0	0	0	0	0	0	0	0	0	0	0	0	0	0	0	0	0	0	0	0	0	0	0
0	1	0	0	0	1	0	0	0	0	0	0	0	0	0	0	0	0	0	0	0	0	0
0	0	0	0	0	0	0	0	0	0	0	0	0	0	0	0	0	0	0	0	0	0	0
0	0	0	1	0	0	0	0	1	0	0	0	0	0	0	0	0	0	0	0	0	0	0
0	0	0	0	0	0	1	0	0	0	0	1	0	0	0	0	0	0	0	0	0	0	0
0	1	0	0	0	1	0	1	0	0	1	0	1	0	0	0	0	0	0	1	0	0	0
0	1	0	1	0	0	0	0	1	0	1	0	0	1	0	0	0	0	0	0	0	1	0
0	0	0	0	0	0	0	0	0	0	0	0	0	0	0	0	0	0	0	0	0	0	0
0	1	0	0	0	1	0	0	0	0	1	0	0	0	0	0	0	0	0	0	0	0	0
0	1	0	0	0	1	1	0	0	1	1	0	0	0	1	0	0	0	0	1	1	0	0
0	1	0	0	0	1	0	0	0	0	1	0	0	0	0	0	0	0	0	1	0	0	0
0	0	0	1	1	0	0	1	0	0	0	0	1	1	1	0	0	0	0	0	0	1	1
0	1	0	0	0	1	0	0	0	0	0	0	0	0	0	0	0	0	0	0	0	0	0
