# Supplementary material for: Enhancing Confusion Entropy (CEN) for binary and multiclass classification
Source: PLoS One. 2019 Jan 14;14(1):e0210264. doi: 10.1371/journal.pone.0210264 (PMC6331113; doi:10.1371/journal.pone.0210264)
Supplement: S6 File — (CSV) [file pone.0210264.s006.csv]

	Admit	Gender	Dept	Freq
1	Admitted	Male	A	512
2	Rejected	Male	A	313
3	Admitted	Female	A	89
4	Rejected	Female	A	19
5	Admitted	Male	B	353
6	Rejected	Male	B	207
7	Admitted	Female	B	17
8	Rejected	Female	B	8
9	Admitted	Male	C	120
10	Rejected	Male	C	205
11	Admitted	Female	C	202
12	Rejected	Female	C	391
13	Admitted	Male	D	138
14	Rejected	Male	D	279
15	Admitted	Female	D	131
16	Rejected	Female	D	244
17	Admitted	Male	E	53
18	Rejected	Male	E	138
19	Admitted	Female	E	94
20	Rejected	Female	E	299
21	Admitted	Male	F	22
22	Rejected	Male	F	351
23	Admitted	Female	F	24
24	Rejected	Female	F	317
